# Supplementary material for: Most women recover from psychological distress after postoperative complications following implant or DIEP flap breast reconstruction: A prospective long-term follow-up study
Source: PLoS One. 2017 Mar 27;12(3):e0174455. doi: 10.1371/journal.pone.0174455 (PMC5367706; doi:10.1371/journal.pone.0174455)
Supplement: S1 File — (SPS) [file pone.0174455.s004.sps]

* 'v:\users\timman\document\onderzoek\dim\data\5long_term_complics\plos\mixed170201-sps' .

GET FILE 'V:\Users\Timman\document\onderzoek\dim\data\5Long_Term_Complics\plos\DIM_data170102.sav' .

* Table 1 .
FILTER BY first .
DESC age.1  tbr_mas BMI .
FREQ PARTNER.1 KINDEREN OPLEIDING Genrisk LATERAL.1 prim_sec.1 IM_DIEP radio chemo hormo .
* Table 2 .
CROSS comp_yn surg_yn surg_2 permanent_yn BY IM_DIEP
  /CELL COUNT COL
  /STAT CHIS .
CROSS BY IM_DIEP
  /CELL COUNT COL
  /STAT CHIS .
FILTER OFF .

* Satisfaction .
DESC satisfact .
FREQ satisfact
  /STAT MED MIN MAX
  /FORM NOTA .
T-TEST GROUPS sur (0 1) 
  /VARI satisfact .
NPAR TESTS
  /M-W= satisfact BY sur(0 1) .
T-TEST GROUPS diep (0 1) 
  /VARI satisfact .
NPAR TESTS
  /M-W= satisfact BY diep(0 1) .

* Correlation between satisfaction and hads, ies .
NONPAR CORR satisfact WITH ang dep ies .

* Numbers .
COMPUTE valid = (ang>-1 | dep>-1 | ies>-1) .
RECODE valid (MISS=0) .
CROSS valid BY u .

MIXED ang WITH u agec gene diep radio sur perm part
    /FIXED  = u u*u agec u*agec u*u*agec sur u*sur u*u*sur perm u*perm u*u*perm 
    /METHOD = REML
    /PRINT  = SOLUTION
    /RANDOM = INTERCEPT u| SUBJECT (nummer)COVTYPE(un) .

MIXED ang WITH u radio sur perm diep radio agec
    /FIXED  = u u*u sur u*sur u*u*sur perm u*perm u*u*perm 
              diep u*diep u*u*diep radio u*radio u*u*radio agec u*agec u*u*agec 
    /METHOD = ML
    /PRINT  = SOLUTION
    /RANDOM = INTERCEPT | SUBJECT (nummer)
    /TEST "mean covs 0-1" u 1 u*u 1
    /TEST "mean covs 0-21" u 21 u*u 441
    /TEST "Surgery, 1baseline" sur 1 u*sur 0 u*u*sur 0
    /TEST "Surgery, 1 month"   sur 1 u*sur 1 u*u*sur 1
    /TEST "Surgery, 21 months" sur 1 u*sur 21 u*u*sur 441
    /TEST "Loss, baseline"  perm 1 u*perm  0 u*u*perm   0
    /TEST "Loss, 1 month"   perm 1 u*perm  1 u*u*perm   1
    /TEST "Loss, 21 months" perm 1 u*perm 21 u*u*perm 441
    /TEST "10 years younger, baseline" agec -10
    /TEST "10 years younger, 1 month"  agec -10 u*agec -10 u*u*agec -10
    /TEST "10 years younger,21 months" agec -10 u*agec -210 u*u*agec -4410 .

* Depression .
MIXED dep WITH u sur perm agec del0
    /FIXED  = u u*u agec u*agec u*u*agec sur u*sur u*u*sur perm u*perm u*u*perm 
    /METHOD = REML
    /PRINT  = SOLUTION
    /RANDOM = INTERCEPT | SUBJECT (nummer)COVTYPE (vc) .

MIXED dep WITH u sur perm diep radio agec
    /FIXED  = u u*u sur u*sur u*u*sur perm u*perm u*u*perm 
              diep u*diep u*u*diep radio u*radio u*u*radio agec u*agec u*u*agec 
    /METHOD = ML
    /PRINT  = SOLUTION
    /RANDOM = INTERCEPT | SUBJECT (nummer)
    /TEST "mean covs 0-1" u 1 u*u 1
    /TEST "mean covs 0-21" u 21 u*u 441
    /TEST "Surgery, 1baseline" sur 1 u*sur 0 u*u*sur 0
    /TEST "Surgery, 1 month"   sur 1 u*sur 1 u*u*sur 1
    /TEST "Surgery, 21 months" sur 1 u*sur 21 u*u*sur 441
    /TEST "Loss, baseline"  perm 1 u*perm  0 u*u*perm   0
    /TEST "Loss, 1 month"   perm 1 u*perm  1 u*u*perm   1
    /TEST "Loss, 21 months" perm 1 u*perm 21 u*u*perm 441
    /TEST "10 years younger, baseline" agec -10
    /TEST "10 years younger, 1 month"  agec -10 u*agec -10 u*u*agec -10
    /TEST "10 years younger,21 months" agec -10 u*agec -210 u*u*agec -4410 .


* IES .
MIXED ies WITH u sur perm agec
    /FIXED  = u u*u agec u*agec u*u*agec sur u*sur u*u*sur perm u*perm u*u*perm 
    /METHOD = REML
    /PRINT  = SOLUTION
    /RANDOM = INTERCEPT u| SUBJECT (nummer)COVTYPE (un) .

MIXED ies WITH u sur perm agec diep radio agec
    /FIXED  = u u*u sur u*sur u*u*sur perm u*perm u*u*perm 
              diep u*diep u*u*diep radio u*radio u*u*radio agec u*agec u*u*agec 
    /METHOD = ML
    /PRINT  = SOLUTION
    /RANDOM = INTERCEPT u| SUBJECT (nummer)COVTYPE (un)
    /TEST "mean covs 0-1" u 1 u*u 1
    /TEST "mean covs 0-21" u 21 u*u 441
    /TEST "Surgery, 1baseline" sur 1 u*sur 0 u*u*sur 0
    /TEST "Surgery, 1 month"   sur 1 u*sur 1 u*u*sur 1
    /TEST "Surgery, 21 months" sur 1 u*sur 21 u*u*sur 441
    /TEST "Loss, baseline"  perm 1 u*perm  0 u*u*perm   0
    /TEST "Loss, 1 month"   perm 1 u*perm  1 u*u*perm   1
    /TEST "Loss, 21 months" perm 1 u*perm 21 u*u*perm 441
    /TEST "10 years younger, baseline" agec -10
    /TEST "10 years younger, 1 month"  agec -10 u*agec -10 u*u*agec -10
    /TEST "10 years younger,21 months" agec -10 u*agec -210 u*u*agec -4410 .


FILTER BY perm .
GRAPH
  /SCATTERPLOT(BIVAR)=u WITH hads_dep BY NUMMER .
GRAPH
  /LINE(MULTIPLE)=MEAN(dep) BY u BY NUMMER .
FORM u (F2) .
LIST nummer u hads_dep .

SELECT IF (perm=1) .
EXE .
SORT CASES BY nummer u .
CASESTOVARS
  /ID=nummer
  /INDEX=u
  /DROP BMI TO ang ies TO Zies compl TO del0 .
FORM dep.0 TO dep.21 (F2) .
LIST nummer dep.0 dep.1 dep.21 .
