# Supplementary material for: Most women recover from psychological distress after postoperative complications following implant or DIEP flap breast reconstruction: A prospective long-term follow-up study
Source: PLoS One. 2017 Mar 27;12(3):e0174455. doi: 10.1371/journal.pone.0174455 (PMC5367706; doi:10.1371/journal.pone.0174455)
Supplement: S3 File — (XLS) [file pone.0174455.s006.xls]

## Sheet: Ang
Anxiety						Estimates of Covariance Parametersa
UN	2136.66	3				Parameter		Estimate	Std. Error		sd
VC	2137.31	2	0.641	1	0.423349	Residual		6.1093	0.539109		3.5575
Int only tov UN	2138.2	1	1.536	2	0.46394	Intercept [subject = NUMMER]	Variance	6.54651	1.06001
Int only tov VC		1	0.895	1	0.344126	a. Dependent Variable: ang.
Estimates of Fixed Effectsa												surgery			permanent loss			Additional age
Parameter	Estimate	Std. Error	df	t	Sig.	95% Confidence Interval			At mean age and 0 at other covariates									-10
						Lower Bound	Upper Bound		0	1	21	0	1	21	0	1	21	0	1	21		In structure of Table 3
Intercept	5.30959	0.583845	268.288	9.09419	2.19763e-17	4.16009	6.45909		5.30959	5.30959	5.30959	5.30959	5.30959	5.30959	5.30959	5.30959	5.30959	5.30959	5.30959	5.30959		5.30959	2.19763e-17	-1.58338	0.00958514	0.0714137	0.0121331
u	-1.58338	0.606674	258.111	-2.60993	0.00958514	-2.77804	-0.388715		0	-1.58338	-33.2509	0	-1.58338	-33.2509	0	-1.58338	-33.2509	0	-1.58338	-33.2509		-0.124718	0.855794	1.42748	0.0473218	-0.0705726	0.0355116
u * u	0.0714137	0.0282706	258.136	2.52608	0.0121331	0.0157434	0.127084		0	0.0714137	31.4934	0	0.0714137	31.4934	0	0.0714137	31.4934	0	0.0714137	31.4934		1.64714	0.177433	-0.14442	0.908615	0.00536304	0.927112
sur	-0.124718	0.68562	268.288	-0.181906	0.855794	-1.4746	1.22516					-0.124718	-0.124718	-0.124718								-0.837876	0.183617	0.352425	0.593382	-0.0140758	0.647331
u * sur	1.42748	0.716275	258.556	1.99292	0.0473218	0.0170002	2.83795					0	1.42748	29.977								-0.0550406	0.933405	0.576182	0.405678	-0.027834	0.388954
u * u * sur	-0.0705726	0.0333906	258.67	-2.11355	0.0355116	-0.136325	-0.00482059					0	-0.0705726	-31.1225								-0.121073	0.00132547	0.00552551	0.887015	-0.00020905	0.908178
perm	1.64714	1.21807	268.288	1.35225	0.177433	-0.751051	4.04534								1.64714	1.64714	1.64714
u * perm	-0.14442	1.25693	257.011	-0.114899	0.908615	-2.61962	2.33078								0	-0.14442	-3.03281
u * u * perm	0.00536304	0.0585686	257.05	0.0915685	0.927112	-0.109972	0.120698								0	0.00536304	2.3651
diep	-0.837876	0.628498	268.288	-1.33314	0.183617	-2.07529	0.399539
u * diep	0.352425	0.659226	259.509	0.534604	0.593382	-0.945689	1.65054
u * u * diep	-0.0140758	0.0307328	259.565	-0.458007	0.647331	-0.0745931	0.0464415
radio	-0.0550406	0.658064	268.288	-0.0836401	0.933405	-1.35067	1.24059
u * radio	0.576182	0.691796	259.902	0.832878	0.405678	-0.786057	1.93842
u * u * radio	-0.027834	0.032254	259.955	-0.862962	0.388954	-0.0913463	0.0356784
agec	-0.121073	0.0373157	268.288	-3.24456	0.00132547	-0.194542	-0.0476041											1.21073	1.21073	1.21073
u * agec	0.00552551	0.0388513	258.324	0.142222	0.887015	-0.07098	0.082031											0	-0.0552551	-1.16036
u * u * agec	-0.00020905	0.00181073	258.376	-0.115451	0.908178	-0.00377472	0.00335662											0	0.0020905	0.921912
a. Dependent Variable: ang.									5.30959	3.79763	3.55213	5.18488	5.02982	2.28187	6.95674	5.30572	4.53156	6.52032	4.95519	4.52441
							difference with baseline			-1.51196	-1.75746		-0.15506	-2.90301		-1.65102	-2.42518		-1.56513	-1.99591
							difference with mean						1.3569	-1.14554		-0.139057	-0.667713		-0.0531646	-0.238445
							d baseline			-0.425007	-0.494017		-0.0435868	-0.816025		-0.464095	-0.681708		-0.439951	-0.561043
							d mean						0.38142	-0.322008		-0.0390883	-0.187692		-0.0149444	-0.067026
							p-value=>			0.009	0.004
							Difference with mean of covs					-0.124718	1.23218	-1.27026	1.64714	1.50809	0.979429	1.21073	1.15756	0.972284
												-0.0350578	0.346362	-0.357066	0.463005	0.423917	0.275314	0.340331	0.325387	0.273305
							p-value=>					0.856	0.077	0.082	0.177	0.217	0.473	0.001	0.002	0.015

## Sheet: Dep
Depression						Estimates of Covariance Parametersa
UN	2256.94	3				Parameter		Estimate	Std. Error		sd
VC	2257.08	2	0.145	1	0.70336	Residual		8.72464	0.77245		4.13821
Int only tov UN	2257.09	1	0.152	2	0.926816	Intercept [subject = NUMMER]	Variance	8.40012	1.41381
Int only tov VC		1	0.007	1	0.933322	a. Dependent Variable: dep.
Estimates of Fixed Effectsa												surgery			permanent loss			Additional age
Parameter	Estimate	Std. Error	df	t	Sig.	95% Confidence Interval			At mean age and 0 at other covariates									-10
						Lower Bound	Upper Bound		0	1	21	0	1	21	0	1	21	0	1	21		In structure of Table 3
Intercept	5.31523	0.679148	275.86	7.82631	1.07947e-13	3.97825	6.6522		5.31523	5.31523	5.31523	5.31523	5.31523	5.31523	5.31523	5.31523	5.31523	5.31523	5.31523	5.31523		5.31523	1.07947e-13	-0.0410094	0.954931	0.000496626	0.988282
u	-0.0410094	0.72492	256.481	-0.0565709	0.954931	-1.46856	1.38654		0	-0.0410094	-0.861197	0	-0.0410094	-0.861197	0	-0.0410094	-0.861197	0	-0.0410094	-0.861197		-0.0519895	0.948072	0.758588	0.376256	-0.0392113	0.326623
u * u	0.000496626	0.0337807	256.51	0.0147015	0.988282	-0.0660262	0.0670195		0	0.000496626	0.219012	0	0.000496626	0.219012	0	0.000496626	0.219012	0	0.000496626	0.219012		0.700033	0.621658	3.4336	0.0230771	-0.164231	0.0197159
sur	-0.0519895	0.797536	275.86	-0.0651876	0.948072	-1.62202	1.51804					-0.0519895	-0.0519895	-0.0519895								-0.161663	0.825158	0.588938	0.455302	-0.0272517	0.458656
u * sur	0.758588	0.855853	256.971	0.886352	0.376256	-0.926792	2.44397					0	0.758588	15.9303								-0.0824201	0.914335	0.52026	0.529604	-0.0242855	0.52911
u * u * sur	-0.0392113	0.039897	257.092	-0.982815	0.326623	-0.117778	0.0393552					0	-0.0392113	-17.2922								-0.0835875	0.0551727	-0.0430123	0.35504	0.0020839	0.336375
perm	0.700033	1.4169	275.86	0.494059	0.621658	-2.08928	3.48935								0.700033	0.700033	0.700033
u * perm	3.4336	1.50205	255.325	2.28595	0.0230771	0.475619	6.39158								0	3.4336	72.1055
u * u * perm	-0.164231	0.0699899	255.367	-2.34649	0.0197159	-0.302062	-0.0263999								0	-0.164231	-72.4258
diep	-0.161663	0.73109	275.86	-0.221126	0.825158	-1.60089	1.27756
u * diep	0.588938	0.78763	257.955	0.747733	0.455302	-0.962067	2.13994
u * u * diep	-0.0272517	0.0367187	258.017	-0.742175	0.458656	-0.0995583	0.0450548
radio	-0.0824201	0.765483	275.86	-0.107671	0.914335	-1.58935	1.42451
u * radio	0.52026	0.826519	258.366	0.62946	0.529604	-1.10731	2.14783
u * u * radio	-0.0242855	0.0385351	258.425	-0.630217	0.52911	-0.100168	0.0515973
agec	-0.0835875	0.0434069	275.86	-1.92567	0.0551727	-0.169038	0.00186327											0.835875	0.835875	0.835875
u * agec	-0.0430123	0.046423	256.711	-0.926531	0.35504	-0.134431	0.048406											0	0.430123	9.03258
u * u * agec	0.0020839	0.00216362	256.767	0.963156	0.336375	-0.00217679	0.00634459											0	-0.020839	-9.19
a. Dependent Variable: dep.									5.31523	5.27471	4.67304	5.26324	5.9421	3.25919	6.01526	9.24411	5.05285	6.1511	6.51987	5.3515
							difference with baseline			-0.0405128	-0.642185		0.678864	-2.00404		3.22885	-0.962413		0.368771	-0.799604
							difference with mean						0.719376	-1.36186		3.26937	-0.320227		0.409284	-0.157419
							d baseline			-0.00978993	-0.155184		0.164048	-0.484279		0.780254	-0.232568		0.0891138	-0.193225
							d mean						0.173838	-0.329094		0.790044	-0.0773831		0.0989037	-0.0380403
							p-value=>			0.953	0.372
							Difference with mean of covs					-0.0519895	0.667387	-1.41385	0.700033	3.9694	0.379806	0.835875	1.24516	0.678456
												-0.0125633	0.161274	-0.341657	0.169163	0.959208	0.0917802	0.20199	0.300893	0.163949
							p-value=>					0.948	0.41	0.097	0.622	0.006	0.812	0.055	0.005	0.146

## Sheet: IES
IES						Estimates of Covariance Parametersa
UN	3060.99	3				Parameter		Estimate	Std. Error		sd
VC	3065.71	2	4.725	1	0.0297272	Residual		53.936	6.50776		12.4899
Int only tov UN	3067.89	1	6.906	2	0.0316505	Intercept + u [subject = NUMMER]	UN (1,1)	102.061	15.892
Int only tov VC		1	2.181	1	0.139724		UN (2,1)	-1.10325	0.624513
							UN (2,2)	0.0899323	0.0433996
						a. Dependent Variable: ies.
Estimates of Fixed Effectsa												surgery			permanent loss			Additional age
Parameter	Estimate	Std. Error	df	t	Sig.	95% Confidence Interval			At mean age and 0 at other covariates									-10
						Lower Bound	Upper Bound		0	1	21	0	1	21	0	1	21	0	1	21		In structure of Table 3
Intercept	24.2329	2.06384	198.378	11.7417	1.6322e-24	20.163	28.3028		24.2329	24.2329	24.2329	24.2329	24.2329	24.2329	24.2329	24.2329	24.2329	24.2329	24.2329	24.2329		24.2329	1.6322e-24	-8.55126	6.35498e-06	0.386814	1.11662e-05
u	-8.55126	1.82255	140.424	-4.69191	6.35498e-06	-12.1545	-4.94807		0	-8.55126	-179.577	0	-8.55126	-179.577	0	-8.55126	-179.577	0	-8.55126	-179.577		-0.368007	0.879324	1.223	0.570317	-0.0607857	0.544927
u * u	0.386814	0.0848664	139.84	4.55792	1.11662e-05	0.219027	0.554601		0	0.386814	170.585	0	0.386814	170.585	0	0.386814	170.585	0	0.386814	170.585		6.57532	0.136457	0.711243	0.85515	-0.0369969	0.838348
sur	-0.368007	2.42074	197.733	-0.152022	0.879324	-5.14179	4.40578					-0.368007	-0.368007	-0.368007								-5.77033	0.00998541	2.73295	0.169196	-0.117401	0.204797
u * sur	1.223	2.14969	140.714	0.56892	0.570317	-3.02687	5.47288					0	1.223	25.6831								1.92383	0.408282	2.22212	0.286046	-0.108269	0.264826
u * u * sur	-0.0607857	0.100165	140.24	-0.606857	0.544927	-0.258814	0.137242					0	-0.0607857	-26.8065								-0.163918	0.2149	-0.299669	0.011161	0.0135988	0.0133787
perm	6.57532	4.39852	208.025	1.49489	0.136457	-2.09607	15.2467								6.57532	6.57532	6.57532
u * perm	0.711243	3.88904	142.211	0.182884	0.85515	-6.97655	8.39904								0	0.711243	14.9361
u * u * perm	-0.0369969	0.181018	141.65	-0.204382	0.838348	-0.394843	0.320849								0	-0.0369969	-16.3156
diep	-5.77033	2.21811	197.534	-2.60147	0.00998541	-10.1445	-1.39612
u * diep	2.73295	1.97772	141.039	1.38187	0.169196	-1.17685	6.64275
u * u * diep	-0.117401	0.092158	140.581	-1.27391	0.204797	-0.299596	0.0647936
radio	1.92383	2.32154	197.313	0.828688	0.408282	-2.65438	6.50204
u * radio	2.22212	2.07503	141.159	1.07089	0.286046	-1.88002	6.32427
u * u * radio	-0.108269	0.0967106	140.733	-1.11952	0.264826	-0.299463	0.0829241
agec	-0.163918	0.131747	197.75	-1.2442	0.2149	-0.423727	0.09589											1.63918	1.63918	1.63918
u * agec	-0.299669	0.116526	140.294	-2.57168	0.011161	-0.530043	-0.0692941											0	2.99669	62.9304
u * u * agec	0.0135988	0.0054278	139.786	2.5054	0.0133787	0.00286761	0.02433											0	-0.135988	-59.9708
a. Dependent Variable: ies.									24.2329	16.0685	15.2413	23.8649	16.8627	13.7499	30.8082	23.318	20.4371	25.8721	20.5683	19.8401
							difference with baseline			-8.16445	-8.99161		-7.00223	-10.115		-7.4902	-10.3712		-5.30375	-6.03198
							difference with mean						1.16222	-1.12339		0.674246	-1.37955		2.8607	2.95964
							d baseline			-0.653686	-0.719912		-0.560633	-0.809857		-0.599702	-0.830366		-0.424644	-0.482949
							d mean						0.0930529	-0.0899444		0.0539834	-0.110453		0.229041	0.236963
							p-value=>			<0,001	<0,001
							Difference with mean of covs					-0.368007	0.794212	-1.4914	6.57532	7.24957	5.19577	1.63918	4.49988	4.59882
												-0.0294645	0.0635884	-0.119409	0.526452	0.580436	0.415999	0.131241	0.360283	0.368204
							p-value=>					0.879	0.743	0.553	0.136	0.09	0.272	0.215	0.001	0.001
